# Supplementary material for: Enhancement of Motor Cortical Gamma Oscillations and Sniffing Activity by Medial Forebrain Bundle Stimulation Precedes Locomotion
Source: eNeuro. 2022 Jul 14;9(4):ENEURO.0521-21.2022. doi: 10.1523/ENEURO.0521-21.2022 (PMC9298976; doi:10.1523/ENEURO.0521-21.2022)
Supplement: Extended Data — Custom-made MATLAB codes for computational analyses. Download Extended Data 1, ZIP file. [file enu-eN-NWR-0521-21-s03.zip]

Archive with 7 entries (7 files):
- code/Airi_MFB_ECoG_v2.m
- code/chgSamplingFreq.m
- code/Corr_gamma_vs_track.m
- code/Fig345_NormalityTest.m
- code/swtest.m
- code/TrackingGammaSniffing_new.m
- code/wavelet_nm2.m
