# Supplementary material for: Enhancement of Motor Cortical Gamma Oscillations and Sniffing Activity by Medial Forebrain Bundle Stimulation Precedes Locomotion
Source: eNeuro. 2022 Jul 14;9(4):ENEURO.0521-21.2022. doi: 10.1523/ENEURO.0521-21.2022 (PMC9298976; doi:10.1523/ENEURO.0521-21.2022)
Supplement: Extended Data — Custom-made MATLAB codes for computational analyses. Download Extended Data 1, ZIP file. [file enu-eN-NWR-0521-21-s03.zip › code/Airi_MFB_ECoG_v2.m]

function [P1, P2] = Airi_MFB_ECoG_v2(x_input,stimIdx,fs,dur)
%% Airi_MFB_ECoG_v2
% INPUT:
% x_input: Ephys data
% stimIdx: N×2 vector
% fs: sampling frequency (Hz)
% dur: duration for analysis (Hz)
if size(x_input,1) > size(x_input,2)
    x_input = x_input';
end


dfilt = designfilt('bandstopiir','FilterOrder',2, ...
    'HalfPowerFrequency1',49,'HalfPowerFrequency2',51, ...
    'DesignMethod','butter','SampleRate',fs);
x = filtfilt(dfilt,x_input);


[Faxis,PSD]=fft_psd(x,fs,.1,100,1);

if isnan(sum(PSD))
    disp('Error. Stop calculation.');
    return;
end

clear PSD

if size(Faxis,2) > size(Faxis,1) 
    Faxis = Faxis';
end

psd1 = nan(size(Faxis,1));

idxp3  = knnsearch(Faxis,.3);
idx4  = knnsearch(Faxis,4); 
idx8  = knnsearch(Faxis,8); 
idx15 = knnsearch(Faxis,15); 
idx30 = knnsearch(Faxis,30); 
idx60 = knnsearch(Faxis,60); 
idx90 = knnsearch(Faxis,90);  

idxfreq = [idxp3 idx90;idxp3 idx4; idx4 idx8; idx15 idx30; idx30 idx90];

% delta: 0.3-4 Hz
% theta: 4-8 Hz
% beta: 15-30 Hz
% slow gamma: 30-60 Hz
% fast gamma: 60-90 Hz


P1 = zeros(1000,5);


for k = 1:1000
    for j = 1:5
        P1(k,j) = trapz(Faxis(2)-Faxis(1),PSD(k,idxfreq(j,1):idxfreq(j,2)));
      
    end
end

% save('~~~~~\airi\A16.mat','P1','P2');
% xlswrite


%% Supporting Function %%
function [Faxis,PSD]=fft_psd(x,fs,varargin)
%% fft_psd.m
%% Nobuyoshi Matsumoto, Univ Tokyo

if nargin == 2
    step = 0.1;
    maxFreq = 50; 
    drawfigidx = 0;
elseif nargin == 5
    step = varargin{1};
    if step < 0; disp('Step must be no less than 0! (0 is OK.)'); return; end;
    maxFreq = varargin{2};
    if maxFreq <= 0; disp('Max frequency must be larger than 0!'); return; end;
    drawfigidx = varargin{3};
    if drawfigidx ~= 0
        drawfigidx = 1;
    end
else
    disp('Wrong number of inputs!');
    return;
end

if maxFreq <= fs && maxFreq > fs/2
    disp('Note: Max frequency shown in the figure will be over the Nyquist frequency!');
elseif maxFreq > fs
    disp('Error: Max frequency shown in the figure is too large!');
    return;
end

if size(x,2)>1
    x=x';
end

time=([1:size(x,1)]-1)/fs;
if size(time,2)>1
    time=time';
end

X=x-mean(x);
L=length(time);
T=time(end);
Y=fft(X);
FQ=(0:L-1)'*(fs/L);
if size(FQ,1) < size(FQ,2) 
    FQ=FQ'; 
end
P=(Y.*conj(Y))*(2/(T*fs^2));
minFQind=min(find(FQ>maxFreq));
FQfig=FQ(1:minFQind);
Pfig=P(1:minFQind);
maxFQind=min(find(Pfig==max(Pfig)));
Pmax=Pfig(maxFQind);

if step > 0
    if rem(maxFreq,step) == 0
        PSD   = zeros(round(maxFreq/step),1);
        Faxis = [[0:step:maxFreq-step]+step/2]';
    else
        q = floor(maxFreq/step);
        PSD   = zeros(q+1,1);
        Faxis = [[[0:step:q*step-step]+step/2]';(q*step+maxFreq)/2];
    end
    
    for ii = 1:length(PSD)
        if ii < length(PSD)
            PSD(ii) = mean(Pfig(FQfig >= (ii-1)*step & FQfig < ii*step));
        else
            PSD(ii) = mean(Pfig(FQfig >= (ii-1)*step & FQfig <= maxFreq));
        end
    end
    
else
    Faxis = FQfig;
    PSD   = Pfig;
end

if drawfigidx
    figure;
    plot(Faxis,PSD,'k');
    xlabel('frequency (Hz)'); ylabel('Power ((unit of x)^2/Hz)');
    xlim([0.2 maxFreq]);
end


%% References
% https://jp.mathworks.com/help/signal/ug/remove-the-60-hz-hum-from-a-signal.html
% https://jp.mathworks.com/help/dsp/examples/design-of-peaking-and-notching-filters.html
% https://jp.mathworks.com/help/dsp/ref/fdesign.notch.html
% https://jp.mathworks.com/help/control/examples/discretizing-a-notch-filter.html
