# Supplementary material for: Enhancement of Motor Cortical Gamma Oscillations and Sniffing Activity by Medial Forebrain Bundle Stimulation Precedes Locomotion
Source: eNeuro. 2022 Jul 14;9(4):ENEURO.0521-21.2022. doi: 10.1523/ENEURO.0521-21.2022 (PMC9298976; doi:10.1523/ENEURO.0521-21.2022)
Supplement: Extended Data — Custom-made MATLAB codes for computational analyses. Download Extended Data 1, ZIP file. [file enu-eN-NWR-0521-21-s03.zip › code/chgSamplingFreq.m]

%% chgSamplingFreq.m
%% For upsampling or downsampling using FFT
%% Nobuyoshi Matsumoto, Univ Tokyo, August 16, 2019
%% Usage
% --- Inputs ---
% Time: time vector (s)
% x: signal vector (Note: length of Time and x should be the same)
% tfs: target sampling frequency (Hz)
% drawFigIdx: if 1, draw figure
% --- Outputs ---
% rTime: resampled time vector (s)
% rx: resampled signal vector
% rfs: resampled sampling frequency (Note: tfs and rfs are sometimes (slightly) different)

function [rTime,rx,rfs] = chgSamplingFreq(Time,x,tfs,drawFigIdx)
if nargin < 3 || nargin > 4
    disp('Error: Wrong number of inputs!'); return;
elseif nargin == 3
    drawFigIdx=0;
end

fs=1/(Time(2)-Time(1)); % original sampling rate (Hz)
if isequal(fs,tfs)
    disp('Caution: No need to upsample or downsample.'); return;
end

if size(Time,1) < size(Time,2) % TimeªsxNgÈç
    Time=Time'; % Timeð]uµÄñxNgÉ·é
end

if size(x,1) < size(x,2) % xªsxNgÈç
    x=x'; % xð]uµÄñxNgÉ·é
end

if ~isequal(length(Time),length(x))
    disp('Error: Different length of inputs (Time, x)!'); return;
end

% FFT
X=x-mean(x);
L=length(Time);
T=Time(end);
Y=fft(X);
P=(Y.*conj(Y))*(2/(T*fs^2));
FQ=(0:L-1)'*(fs/L);
if size(FQ,1) < size(FQ,2) % FQªsxNgÈç
    FQ=FQ'; % FQð]uµÄñxNgÉ
end

% Resample signals
if tfs < fs % downsampling
    disp(['Downsampling from ',num2str(fs),' Hz to ',num2str(tfs),' Hz...']);
    idx1=knnsearch(FQ,tfs/2); % iCLXgügÌ½ß1/2É·é
    % knnsearchÍñxNgÉÎµÄµ©g¦È¢
    idx2=find(P==P(idx1),1,'last');
    % ªidx2=find(P==P(idx1));idx2=max(idx2); ¾ÆvZª¬­È¢çµ¢ÌÅAPsÅ¢½
    rY=Y; % resampled Y
    rY(idx1:idx2)=[];
else % upsampling
    disp(['Upsampling from ',num2str(fs),' Hz to ',num2str(tfs),' Hz...']);
    dFQ=FQ(2)-FQ(1);
    idxtotal=round(tfs/dFQ);
    % FFTÌÏPÉ¨¢ÄAP(1)ÍBêÌlÅAP(2)==P(end); P(3)==P(end-1);...Å é±ÆÉÓI
    % ÂÜèAlength(X)ªôÌAÌlðæéidxÍÐÆÂoÄ«ÄA
    % tÉAlength(X)ªïÌAÌlðæéidxÍÓ½ÂoÄ­é
    if rem(length(X),2) % ïiif rem(length(X),2)=1 Æ¯¶Ó¡j
        idxc=ceil(length(X)/2); % index of center
        rY=[Y(1:idxc);zeros(idxtotal-length(Y),1);Y(idxc+1:end)];
    else % ôiif rem(length(X),2)=0 Æ¯¶Ó¡j
        idxc = length(X)/2 + 1;
        rY=[Y(1:idxc);zeros(idxtotal-length(Y)-1,1);Y(idxc:end)];
    end
end

rX=ifft(rY/(length(Y)/length(rY))); % resampled X
% PÉX2=ifft(Y2)¾Æ¾ßÅAY2ÉÎµÄAWð©¯È¢Æ¢¯È¢BÈº©Ís¾i
rx = rX + mean(x); % resampled x

rTime=([0:length(rx)-1]/length(rx))*Time(end); % resampled time vector (s)
rfs=1/(rTime(2)-rTime(1)); % resampled sampling frequency (Hz)

if drawFigIdx
    figure;plot(Time,x,'k');hold on;plot(rTime,rx,'r');
    title([num2str(fs),' Hz (black) -> ',num2str(tfs),' Hz (red)']);
end
