# Supplementary material for: Enhancement of Motor Cortical Gamma Oscillations and Sniffing Activity by Medial Forebrain Bundle Stimulation Precedes Locomotion
Source: eNeuro. 2022 Jul 14;9(4):ENEURO.0521-21.2022. doi: 10.1523/ENEURO.0521-21.2022 (PMC9298976; doi:10.1523/ENEURO.0521-21.2022)
Supplement: Extended Data — Custom-made MATLAB codes for computational analyses. Download Extended Data 1, ZIP file. [file enu-eN-NWR-0521-21-s03.zip › code/Corr_gamma_vs_track.m]

clear all
close all
opengl hardware

%% Draw figure
%% - Data loading
% coord = xlsread('/Users/airi/Dropbox/吉本MFB/運動量トラック/shamMFB/active/A8active.xlsx','四隅');
% BB=xlsread('/Users/airi/Dropbox/吉本MFB/運動量トラック/all_animals.xlsx','pre_stim');
BBB=xlsread('/Users/airi/Dropbox/吉本MFB/運動量トラック/all_animals.xlsx','post_stim');
GG=xlsread('/Users/airi/Dropbox/吉本MFB/Protocol1Awake.xlsx','gamma_post');

% A16_pre=BB(1:12,1);
% A19_pre=BB(1:12,2);
% A20_pre=BB(1:12,3);
% A21_pre=BB(1:12,4);
% A24_pre=BB(1:12,5);
% S9_pre=BB(1:12,6);
% S10_pre=BB(1:12,7);
% S11_pre=BB(1:12,8);


A16_pos=BBB(1:12,1);
A19_pos=BBB(1:12,2);
A20_pos=BBB(1:12,3);
A21_pos=BBB(1:12,4);
A24_pos=BBB(1:12,5);
S9_pos=BBB(1:12,6);
S10_pos=BBB(1:12,7);
S11_pos=BBB(1:12,8);
all_pos=BBB(1:12,10);

gamma_A16_pos=GG(1:4000,1);
gamma_A19_pos=GG(1:4000,2);
gamma_A20_pos=GG(1:4000,3);
gamma_A21_pos=GG(1:4000,4);
gamma_A24_pos=GG(1:4000,5);
gamma_S9_pos=GG(1:4000,6);
gamma_S10_pos=GG(1:4000,7);
gamma_S11_pos=GG(1:4000,8);

%% downsampling 2000 to 20Hz %%
yfilt= gamma_A21_pos;
t=0: 1/2000: 2-1/2000;
t=t';

 [time,lfp,fs] = chgSamplingFreq(t,yfilt,200,1);
 
% sinffing=bandpass(lfp,[1 9],fs);
% delta=bandpass(lfp,[0.3 4],fs);
% theta=bandpass(lfp,[4 8],fs);
% beta=bandpass(lfp,[15 30],fs);
% gamma=bandpass(lfp,[30 90],fs);

GGG=xlsread('/Users/airi/Dropbox/吉本MFB/Protocol1Awake.xlsx','gamma_post_200');
Gamma_A16_pos=GGG(:,1);
Gamma_A19_pos=GGG(:,2);
Gamma_A20_pos=GGG(:,3);
Gamma_A21_pos=GGG(:,4);
Gamma_A24_pos=GGG(:,5);
Gamma_S9_pos=GGG(:,6);
Gamma_S10_pos=GGG(:,7);
Gamma_S11_pos=GGG(:,8);

for k=1:399
All(k,1)=mean(GGG(k,:));

end


%% 
time_track =zeros(12,1);
time_track= 0 : 1/6 : 2-1/6;
time_track = time_track';

x=all_pos;
tfs=200;
[rTime_pos,rx_pos,rfs] = chgSamplingFreq(time_track,x,tfs,1);

BB=xlsread('/Users/airi/Dropbox/吉本MFB/運動量トラック/all_animals.xlsx','pos_200');


% y1=rx_pos(1:399,1);
% y2=All;
% % y2=Gamma_S11_pos;
%  w=2-1/200;
% 
% 
% w=1;
% 
 fs=200;
% [cor,maxcorr,lag]=corre(y1,y2,w,fs);

%% Gamma wavelet

faxis=[0:.1:10];
t1=0;
t2=2-1/200;
f=30:.1:90;
wname='cmor1.5-2';
[coefW, abs_coef,time] = wavelet_nm2(Gamma_A21_pos,t1,2,fs,f,wname);


for k=1:399
gamma_coef(k,1)=mean(abs_coef(k,:));
end


COEF =xlsread('/Users/airi/Dropbox/吉本MFB/Protocol1Awake.xlsx','gamma_coef');
gamma_coef_A16_pos=COEF(:,1);
gamma_coef_A19_pos=COEF(:,2);
gamma_coef_A20_pos=COEF(:,3);
gamma_coef_A21_pos=COEF(:,4);
gamma_coef_A24_pos=COEF(:,5);
gamma_coef_S9_pos=COEF(:,6);
gamma_coef_S10_pos=COEF(:,7);
gamma_coef_S11_pos=COEF(:,8);
gamma_coef_all_pos=COEF(:,11);

%% Plot wavelet average 

bk = [0 0 0]; % 1 (weak)
bl = [0 0 0]/255; % 2 (strong)
red =[255 70 50]/255;
blue = [0 0 100]/255;
mm2pt = 72/25.4;


r = groot;
r.Units = 'centimeters';

f = figure;
f.Units = 'centimeters';
f.Position = [r.MonitorPositions(1,3)/2, r.MonitorPositions(1,4)/2, 4, 2]; 

 
Time = 0+1/200:1/200:2-2/200;
Time=Time'

plot(Time, gamma_coef_A16_pos,...
     'Color',ones(1,3)*191/255,...
        'LineStyle','-',...
        'LineWidth',0.2*mm2pt,...
        'Marker','none');hold on;
    
    
    plot(Time, gamma_coef_A19_pos,...
     'Color',ones(1,3)*191/255,...
        'LineStyle','-',...
        'LineWidth',0.2*mm2pt,...
        'Marker','none');hold on;
    
    plot(Time, gamma_coef_A20_pos,...
     'Color',ones(1,3)*191/255,...
        'LineStyle','-',...
        'LineWidth',0.2*mm2pt,...
        'Marker','none');hold on;
    
    plot(Time, gamma_coef_A21_pos,...
     'Color',ones(1,3)*191/255,...
        'LineStyle','-',...
        'LineWidth',0.2*mm2pt,...
        'Marker','none');hold on;
    
        plot(Time, gamma_coef_A24_pos,...
     'Color',ones(1,3)*191/255,...
        'LineStyle','-',...
        'LineWidth',0.2*mm2pt,...
        'Marker','none');hold on;


  plot(Time,gamma_coef_S9_pos,...
     'Color',ones(1,3)*191/255,...
        'LineStyle','-',...
        'LineWidth',0.2*mm2pt,...
        'Marker','none');hold on;
    
    

  plot(Time, gamma_coef_S10_pos,...
     'Color',ones(1,3)*191/255,...
        'LineStyle','-',...
        'LineWidth',0.2*mm2pt,...
        'Marker','none');hold on;
    
    

  plot(Time, gamma_coef_S11_pos,...
     'Color',ones(1,3)*191/255,...
        'LineStyle','-',...
        'LineWidth',0.2*mm2pt,...
        'Marker','none');hold on;
    
  plot(Time, gamma_coef_all_pos,...
     'Color',bk,...
        'LineStyle','-',...
        'LineWidth',0.3*mm2pt,...
      'Marker','none');hold on;
%     plot([12 12],[0 3.3],...
%       'Color',red,...
%    'LineStyle','-',...
%         'LineWidth',0.5*mm2pt,...
%         'Marker','none');
    
    axis tight;
    


hold off;
box off;
xtickangle(0);
ylim([0 40]);
yticks( [ 0 20 40]);
yticklabels({ '0', '20' '40'});

xticks( [0 1 2-2/200 ]);
xticklabels({ '0','1', '2'});


ax = gca;
% -- Font
ax.FontSizeMode = 'manual';
ax.FontSize = 7;
% -- Tick

ax.TickDir= 'out';
ax.TickLength = [0.08/(max(f.Position(3),f.Position(4))*.8), .02];
% -- Box style
ax.LineWidth = 0.2*mm2pt;
% -- Location
ax.Units = 'centimeters';

savename = ['/Users/airi/Dropbox/吉本MFB/論文用fig/Track_vs_Gamma/','gamma_coef(allのみ)_MFB.tif'];

print(savename,'-dtiffn','-r600');

%% corr

y1=BB(1:399,8);
y2=COEF(1:399, 8);
% y2=Gamma_S11_pos;
% y2=COEF_mean;


w=.8;

fs=200;
[cor,maxcorr,lag]=corre(y1,y2,w,fs);


%% figure
CC =xlsread('/Users/airi/Dropbox/吉本MFB/Protocol1Awake.xlsx','corre_coef');
A16 = CC(:,1);
A19 = CC(:,2);
A20 = CC(:,3);
A21 = CC(:,4);
A24 = CC(:,5);
S9 = CC(:,6);
S10 = CC(:,7);
S11 = CC(:,8);
% all = CC(:,11);

% all=cor;
% 
% 
for k=1:400
all_mean(k,1)=mean(CC(k,1:8));

end

%% figure
%% - Parameter configuration
bk = [0 0 0]; % 1 (weak)
bl = [0 0 0]/255; % 2 (strong)
red =[255 70 50]/255;
blue = [0 0 100]/255;
mm2pt = 72/25.4;


r = groot;
r.Units = 'centimeters';

f = figure;
f.Units = 'centimeters';
f.Position = [r.MonitorPositions(1,3)/2, r.MonitorPositions(1,4)/2, 4, 2]; 

 
Time = -1:1/200:1-1/200;
Time=Time';

plot(Time, A16,...
     'Color',ones(1,3)*191/255,...
        'LineStyle','-',...
        'LineWidth',0.2*mm2pt,...
        'Marker','none');hold on;
    
    
    plot(Time, A19,...
     'Color',ones(1,3)*191/255,...
        'LineStyle','-',...
        'LineWidth',0.2*mm2pt,...
        'Marker','none');hold on;
    
    plot(Time, A20,...
     'Color',ones(1,3)*191/255,...
        'LineStyle','-',...
        'LineWidth',0.2*mm2pt,...
        'Marker','none');hold on;
    
    plot(Time, A21,...
     'Color',ones(1,3)*191/255,...
        'LineStyle','-',...
        'LineWidth',0.2*mm2pt,...
        'Marker','none');hold on;
    
        plot(Time, A24,...
     'Color',ones(1,3)*191/255,...
        'LineStyle','-',...
        'LineWidth',0.2*mm2pt,...
        'Marker','none');hold on;


  plot(Time, S9,...
     'Color',ones(1,3)*191/255,...
        'LineStyle','-',...
        'LineWidth',0.2*mm2pt,...
        'Marker','none');hold on;
    
    

  plot(Time, S10,...
     'Color',ones(1,3)*191/255,...
        'LineStyle','-',...
        'LineWidth',0.2*mm2pt,...
        'Marker','none');hold on;
    
    

  plot(Time, S11,...
     'Color',ones(1,3)*191/255,...
        'LineStyle','-',...
        'LineWidth',0.2*mm2pt,...
        'Marker','none');hold on;
    
  plot(Time, all_mean,...
     'Color',bk,...
        'LineStyle','-',...
        'LineWidth',0.3*mm2pt,...
        'Marker','none');hold on;
%     plot([12 12],[0 3.3],...
%       'Color',red,...
%    'LineStyle','-',...
%         'LineWidth',0.5*mm2pt,...
%         'Marker','none');
    
    axis tight;
    


hold off;
box off;
xtickangle(0);
 ylim([-1 1]);
yticks( [ -1 0 1 ]);
yticklabels({ '-1', '0' '1'}); 

xticks( [-1  0 1-1/200]);
xticklabels({ '-1' , '0','1'});

%  xlim([0 2]);
% xticks( [0 1 2]);
% xticklabels({  '0','1', '2'});

ax = gca;
% -- Font
ax.FontSizeMode = 'manual';
ax.FontSize = 7;
% -- Tick
% ax.YTick = [0:.5:ceil(max(max(fracNv),max(fracNr)))];
ax.TickDir= 'out';
ax.TickLength = [0.08/(max(f.Position(3),f.Position(4))*.8), .02];

% -- Box style
ax.LineWidth = 0.2*mm2pt;
% -- Location
ax.Units = 'centimeters';

savename = ['/Users/airi/Dropbox/吉本MFB/論文用fig/Track_vs_Gamma/','Corr_coef(gamma_vs_loco)_MFB.tif'];

print(savename,'-dtiffn','-r600');
