# Supplementary material for: Enhancement of Motor Cortical Gamma Oscillations and Sniffing Activity by Medial Forebrain Bundle Stimulation Precedes Locomotion
Source: eNeuro. 2022 Jul 14;9(4):ENEURO.0521-21.2022. doi: 10.1523/ENEURO.0521-21.2022 (PMC9298976; doi:10.1523/ENEURO.0521-21.2022)
Supplement: Extended Data — Custom-made MATLAB codes for computational analyses. Download Extended Data 1, ZIP file. [file enu-eN-NWR-0521-21-s03.zip › code/Fig345_NormalityTest.m]

%% Airi - MFB+ephys, eNeuro

%% Shapiro-Wilk test

alpha = .05;

%% OB, MFB, Fig 3
b = [2.945972284	2.75890618	2.199825287	2.49000218	3.384506622
    3.726959965	3.483477134	2.941486107	3.359575515	3.100921445
    3.683440421	3.640927476	2.247329311	2.653094217	4.271226966
    3.586239518	3.339882731	2.878237742	3.222648631	4.071703957
    3.015577769	2.914229927	1.978738068	2.33391904	2.435380908
    3.062086698	2.948723248	2.083114647	2.423325983	3.852960772
    3.092529631	3.017974475	1.928354747	2.290478575	2.590328432
    3.99221586	3.923094795	2.673148095	3.159939722	2.628644158
    ]; % baseline session
s = [4.085835375	4.033305063	2.748031479	3.142460604	2.752004164
    3.693795522	3.442922094	2.977453263	3.336050746	3.105116045
    4.11878466	4.007995783	3.165657722	3.471279032	3.926886166
    4.731816857	4.679158109	3.367420855	3.789439706	3.831865808
    3.495564264	3.437708665	2.222115053	2.591518646	2.446231783
    4.428373153	4.382080223	2.967711273	3.433162638	3.464606995
    3.700819387	3.374473939	3.108197218	3.423710108	2.592176196
    3.902356339	3.665776763	3.21799116	3.525616082	2.834955528
    ]; % stim session

% LF sniff
clearvars -except alpha b s
x = s(:,2) - b(:,2);
[H, pValue, W] = swtest(x, alpha);

% HF sniff
clearvars -except alpha b s
x = s(:,4) - b(:,4);
[H, pValue, W] = swtest(x, alpha);

% gamma
clearvars -except alpha b s
x = s(:,5) - b(:,5);
[H, pValue, W] = swtest(x, alpha);

%% OB, Sham, Fig 3
b = [3.036123076	2.91174826	1.94007165	2.432366915	2.554637366
    4.515250831	4.412869892	3.266462895	3.837500334	3.686938542
    3.112729891	3.010696489	2.035072895	2.433669615	2.45408157
    3.022963617	2.967781535	1.747152013	2.099678453	2.652846728
    4.682104256	4.373319453	4.13445901	4.388693023	3.180499668
    3.487842789	3.183481413	2.694098957	3.190118814	3.113300501
    ];
s = [3.542974703	3.33085336	2.894444334	3.13002245	2.987755532
    4.641504009	4.566702754	3.477300969	3.840764631	3.154677901
    3.940127351	3.882397972	2.543417201	3.035194927	3.216934022
    3.859580791	3.783058472	2.789478327	3.067885096	2.828500454
    4.379920816	4.230470082	3.416135475	2.769004885	2.769004885
    3.723529429	3.243165933	3.139274769	3.549050258	3.380440235
    ];

% LF sniff
clearvars -except alpha b s
x = s(:,2) - b(:,2);
[H, pValue, W] = swtest(x, alpha);

% HF sniff
clearvars -except alpha b s
x = s(:,4) - b(:,4);
[H, pValue, W] = swtest(x, alpha);
[p,h,stats] = signrank(s(:,4), b(:,4));

% gamma
clearvars -except alpha b s
x = s(:,5) - b(:,5);
[H, pValue, W] = swtest(x, alpha);

%% M1, MFB, Fig 3
b = [3.767441015	2.777914919	2.335113226	2.603630756
    2.718791529	2.767674445	2.286603534	2.255737338
    3.451656427	4.179172966	3.706311608	3.680500881
    3.144513183	3.036276819	2.56992473	2.205678013
    2.475302471	2.494152757	2.216218786	2.481026769
    2.848785534	2.625873459	2.671320803	3.085218371
    1.959423024	2.22470366	1.771294193	1.937325329
    2.949906723	2.818251959	2.386738402	2.429457426
    ];
s = [4.367333065	3.413228335	3.250031425	3.522399807
    2.721143153	2.82087704	2.267742876	2.230743209
    5.488175849	5.353923501	4.803882243	4.126603459
    4.592301028	3.555651371	3.257938969	3.868849459
    2.804679681	2.706579073	2.320865365	2.550695982
    5.855903222	4.47998036	3.808598861	3.836711026
    3.017199111	2.913063874	2.336058577	2.579232075
    3.342759162	3.012521775	2.567211042	2.823481886
    ];

% delta
clearvars -except alpha b s
x = s(:,1) - b(:,1);
[H, pValue, W] = swtest(x, alpha);

% theta
clearvars -except alpha b s
x = s(:,2) - b(:,2);
[H, pValue, W] = swtest(x, alpha);

% gamma
clearvars -except alpha b s
x = s(:,4) - b(:,4);
[H, pValue, W] = swtest(x, alpha);

%% M1, Sham, Fig 3
b = [1.815222053	1.546039835	2.201063969	2.440406578
    5.617827279	4.906379306	4.284319969	4.388649909
    2.965505956	2.389683701	2.132410024	2.251448824
    2.864811958	2.53491632	2.583434571	2.945427184
    6.158639687	5.894508243	5.206859559	4.592195284
    2.414012566	2.433554266	2.475287003	2.740118663
    ];
s = [4.538880092	4.448467637	4.402554403	4.251044405
    6.216721351	5.476405776	4.955025471	4.833611307
    4.884152279	3.981422795	3.322257842	3.197651985
    4.796466339	4.690042238	4.198237902	3.887081104
    5.415413509	4.658711715	3.768699702	3.293808724
    3.122720369	2.735445415	2.636398693	3.065607916
    ];

% delta
clearvars -except alpha b s
x = s(:,1) - b(:,1);
[H, pValue, W] = swtest(x, alpha);

% theta
clearvars -except alpha b s
x = s(:,2) - b(:,2);
[H, pValue, W] = swtest(x, alpha);

% gamma
clearvars -except alpha b s
x = s(:,4) - b(:,4);
[H, pValue, W] = swtest(x, alpha);

%% S1, MFB, Fig 4
b = [2.94970727	2.794916173	2.438105365	2.642527757
    2.887102009	2.961920586	2.453219996	2.286342121
    4.776192233	4.055876344	3.775217505	3.108489404
    3.331195228	3.124108402	2.887892863	2.380801707
    5.040958187	3.972901068	3.319050495	3.038010727
    3.05328887	3.259317773	2.974181873	4.89485207
    2.494241406	2.949612083	2.168786345	2.125978381
    3.450163648	3.32444297	2.898672767	2.671555914
    ];
s = [4.8254537	3.693193685	3.229436623	3.616688377
    2.903889555	3.049891968	2.445351667	2.278100554
    5.766306208	4.893799651	4.358427277	3.840532431
    5.188748143	4.321852914	4.005506746	4.569184797
    2.89242987	2.936725387	2.333249976	2.490300747
    5.787478571	4.467212275	4.251797055	5.178091173
    3.170769131	3.564863773	2.767598197	2.740323923
    3.403445959	3.519227184	2.891827736	2.930267324
    ];

% delta
clearvars -except alpha b s
x = s(:,1) - b(:,1);
[H, pValue, W] = swtest(x, alpha);

% theta
clearvars -except alpha b s
x = s(:,2) - b(:,2);
[H, pValue, W] = swtest(x, alpha);

% gamma
clearvars -except alpha b s
x = s(:,4) - b(:,4);
[H, pValue, W] = swtest(x, alpha);

%% S1, Sham, Fig 4
b = [1.727177994	1.6108244	1.411900114	1.572049761
    5.202807797	4.287186404	3.302471605	3.454477731
    2.860851083	2.510271505	2.089411468	2.135450723
    3.020369526	2.451577097	1.828567483	1.983818494
    6.21808198	5.85921454	5.152483472	4.620311066
    2.912064087	3.086584365	2.617325445	2.72433889
    ];
s = [6.124917317	5.814670344	5.174127354	4.780864664
    5.943439459	4.826910598	4.133074567	4.15156445
    4.873704412	4.115045839	3.487679571	3.350142147
    6.280274159	5.85239795	5.073801475	4.767180038
    5.342817266	4.596791165	3.653773685	3.108620637
    3.185771394	3.357069167	2.744778886	3.018773965
    ];

% delta
clearvars -except alpha b s
x = s(:,1) - b(:,1);
[H, pValue, W] = swtest(x, alpha);

% theta
clearvars -except alpha b s
x = s(:,2) - b(:,2);
[H, pValue, W] = swtest(x, alpha);

% gamma
clearvars -except alpha b s
x = s(:,4) - b(:,4);
[H, pValue, W] = swtest(x, alpha);

%% OB, MFB-novel, Fig 5
b = [3.088889296	2.966919698	2.477798115	2.371877114
    3.563915871	3.380643072	3.100810961	3.00816348
    3.995226395	3.962549067	2.8554524	3.35995854
    4.151468796	4.111965007	3.09072106	3.399251618
    3.828390901	3.634968306	3.383985959	2.531836016
    3.88871897	3.700617795	3.434664882	2.512268099
    ]; % baseline session
s = [4.656420504	4.603330512	3.717374239	3.356153419
    4.332731255	4.260420545	3.518495761	3.229661227
    4.205122315	4.141740113	3.33799958	4.407994285
    4.338703306	4.294667222	3.322895676	3.185408137
    3.926430754	3.708010243	3.523297106	2.666693032
    4.132865818	3.986831113	3.58856436	3.243468723
    ]; % stim session

% LF sniff
clearvars -except alpha b s
x = s(:,2) - b(:,2);
[H, pValue, W] = swtest(x, alpha);
[p,h,stats] = signrank(s(:,2), b(:,2)); % Wilcoxon signed-rank test

% HF sniff
clearvars -except alpha b s
x = s(:,3) - b(:,3); % 注意！revise_...xlsxとは列の位置が変わっている
[H, pValue, W] = swtest(x, alpha);
[p,h,stats] = signrank(s(:,3), b(:,3));

% gamma
clearvars -except alpha b s
x = s(:,4) - b(:,4); % 注意！revise_...xlsxとは列の位置が変わっている
[H, pValue, W] = swtest(x, alpha);

%% M1, MFB-novel, Fig 5
b = [3.185631208	2.416455426	2.046469531	2.335981763
    2.691352051	2.717800841	2.261406093	2.25804719
    4.125353928	3.827491724	3.147165667	3.159373375
    4.127911219	4.057801479	3.379912352	3.363299547
    2.545809402	2.661436514	2.307582363	2.492942662
    2.743666518	2.724576001	2.236218414	2.45720596
    ]; % baseline session
s = [3.195755181	2.49956952	2.442592698	2.668309095
    2.931453734	3.300818157	2.759982039	2.689934958
    4.012526282	3.856850353	3.785574817	4.514512607
    4.396282372	3.962624262	3.332014402	3.570421595
    3.388885032	2.947067221	2.429014417	2.694043787
    3.525748404	3.056994101	2.550803427	2.757850628
    ]; % stim session

% delta
clearvars -except alpha b s
x = s(:,1) - b(:,1);
[H, pValue, W] = swtest(x, alpha);

% theta
clearvars -except alpha b s
x = s(:,2) - b(:,2);
[H, pValue, W] = swtest(x, alpha);

% gamma
clearvars -except alpha b s
x = s(:,4) - b(:,4);
[H, pValue, W] = swtest(x, alpha);
[p,h,stats] = signrank(x);

%% S1, MFB-novel, Fig 5
b = [3.23813781	2.668356379	2.186203457	2.368524959
    2.901329271	2.999616843	2.436652071	2.324848097
    4.003850472	3.796783831	3.11323349	3.117195295
    4.175089143	4.059204417	3.482128285	3.473311441
    3.068909898	3.470834685	2.735578268	2.708429118
    3.174019575	3.316000077	2.651220698	2.606441963
    ]; % baseline session
s = [3.000259215	2.896923913	2.31381191	2.601424825
    2.948363219	3.010559828	2.449567217	2.325788365
    4.650891758	4.676550544	4.290147402	4.918875388
    4.701285991	4.275882442	3.828187858	4.604597302
    3.35488633	3.540055099	2.770868041	2.776369823
    3.596094217	3.592729657	2.909594533	2.859498784
    ]; % stim session

% delta
clearvars -except alpha b s
x = s(:,1) - b(:,1);
[H, pValue, W] = swtest(x, alpha);

% theta
clearvars -except alpha b s
x = s(:,2) - b(:,2);
[H, pValue, W] = swtest(x, alpha);
[p,h,stats] = signrank(x);

% gamma
clearvars -except alpha b s
x = s(:,4) - b(:,4);
[H, pValue, W] = swtest(x, alpha);
