# Supplementary material for: Enhancement of Motor Cortical Gamma Oscillations and Sniffing Activity by Medial Forebrain Bundle Stimulation Precedes Locomotion
Source: eNeuro. 2022 Jul 14;9(4):ENEURO.0521-21.2022. doi: 10.1523/ENEURO.0521-21.2022 (PMC9298976; doi:10.1523/ENEURO.0521-21.2022)
Supplement: Extended Data — Custom-made MATLAB codes for computational analyses. Download Extended Data 1, ZIP file. [file enu-eN-NWR-0521-21-s03.zip › code/TrackingGammaSniffing_new.m]

%% 生波形Fig作成用
clear all
close all
opengl hardware 

openNSx 
fs=2e3;

ecg=double(NS3.Data)*0.25; 
t=[0:size(ecg,2)-1]/2000;

%olf channel9
% mfb=ecg(35,:);
% m1=ecg(17,:);
% s1=ecg(21,:);
% emg=ecg(25,:);
% olf=ecg(9,:);
% ecg=ecg(29,:);

ch= 17;
figure
plot(t,ecg(ch,:))
lfp=ecg(ch,:);


% band elimination, especially for 50 Hz
yfilt=befilter_nm(lfp,t);
% figure
% plot(t,yfilt)


%% downsampling 2000 to 20Hz %%
% 
%  [time,lfp,fs] = chgSamplingFreq(t,yfilt,200,1);
%  
% sinffing=bandpass(lfp,[1 9],fs);
% delta=bandpass(lfp,[0.3 4],fs);
% theta=bandpass(lfp,[4 8],fs);
% beta=bandpass(lfp,[15 30],fs);
% gamma=bandpass(lfp,[30 90],fs);

%gamma=bandpass(yfilt,[4 9],fs); 
gamma=bandpass(yfilt,[30 90],fs); 

%gamma=bandpass(yfilt,[1 9],fs);
state = (state_a16_1.a16_1_5s_1)';
IdxPRE = find(state== -1);
IdxPOS = find(state== 2);


%% A16
for k=1:36; 

gamma_pre(:,k)=gamma(11456+fs*5*(k-1):15455+fs*5*(k-1),1);
gamma_post(:,k)=gamma(16418+fs*5*(k-1):20417+fs*5*(k-1),1);
end

clear k

for k=1:4000
G_pre(k,1)=mean(gamma_pre(k,:));
G_post(k,1)=mean(gamma_post(k,:));
end

%% A16 1st10session 
for k=1:4000
G_pre(k,1)=mean(gamma_pre(k,1:10));
G_post(k,1)=mean(gamma_post(k,1:10));
end

%% A16 inter
for k=1:4000
G_pre(k,1)=mean(gamma_pre(k,11:26));
G_post(k,1)=mean(gamma_post(k,11:26));
end

%% A16 last10session
for k=1:4000
G_pre(k,1)=mean(gamma_pre(k,27:36));
G_post(k,1)=mean(gamma_post(k,27:36));
end


clear k


yfilt= G_pre;
yfilt= G_post;
t=0: 1/2000: 2-1/2000;
t=t';

 [time,lfp,fs] = chgSamplingFreq(t,yfilt,200,1);
 

 %% 
faxis=[4:.1:9];
t1=0;
t2=2-1/200;
f=4:.1:9;

wname='cmor1.5-2';
[coefW, abs_coef,time] = wavelet_nm2(lfp,t1,2,fs,f,wname);


for k=1:399
gamma_coef(k,1)=mean(abs_coef(k,:));
end

 

%% 

faxis=[30:.1:90];
t1=0;
t2=2-1/200;
f=30:.1:90;
wname='cmor1.5-2';

for n=1:8
[coefW, abs_coef,time] = wavelet_nm2(All(:,n),t1,2,fs,f,wname);

for k=1:399
gamma_coef(k,n)=mean(abs_coef(k,:));
end
end


 
%% A19
for k=1:36; 

gamma_pre(:,k)=gamma(13625+fs*5*(k-1):17624+fs*5*(k-1),1);
gamma_post(:,k)=gamma(18097+fs*5*(k-1):22096+fs*5*(k-1),1);
end

clear k

%% A20
for k=1:36; 

gamma_pre(:,k)=gamma(4355+fs*5*(k-1):8354+fs*5*(k-1),1);
gamma_post(:,k)=gamma(9236+fs*5*(k-1):13235+fs*5*(k-1),1);
end

clear k

%% A21
for k=1:36; 

gamma_pre(:,k)=gamma(8967+fs*5*(k-1):12966+fs*5*(k-1),1);
gamma_post(:,k)=gamma(13808+fs*5*(k-1):17807+fs*5*(k-1),1);

end

clear k

%% A24
for k=1:36; 

gamma_pre(:,k)=gamma(6882+fs*5*(k-1):10881+fs*5*(k-1),1);
gamma_post(:,k)=gamma(11660+fs*5*(k-1):15659+fs*5*(k-1),1);

end

clear k

%% S9
for k=1:36; 

gamma_pre(:,k)=gamma(8725+fs*5*(k-1):12724+fs*5*(k-1),1);
gamma_post(:,k)=gamma(13033+fs*5*(k-1):17032+fs*5*(k-1),1);

end

clear k

%% S10
for k=1:36; 

gamma_pre(:,k)=gamma(9265+fs*5*(k-1):13264+fs*5*(k-1),1);
gamma_post(:,k)=gamma(14085+fs*5*(k-1):18084+fs*5*(k-1),1);

end

clear k

%% S11
for k=1:36; 

gamma_pre(:,k)=gamma(22756+fs*5*(k-1):26755+fs*5*(k-1),1);
gamma_post(:,k)=gamma(27678+fs*5*(k-1):31677+fs*5*(k-1),1);

end

clear k

for k=1:4000
G_pre(k,1)=mean(gamma_pre(k,:));
G_post(k,1)=mean(gamma_post(k,:));
end


mm2pt = 72/25.4;


%% figure
BBB =xlsread('/Users/airi/Dropbox/吉本MFB/Protocol1Awake.xlsx','sniffing_連結');
A16 = BBB(1:9000,1);
A19 = BBB(1:9000,2);
A20 = BBB(1:9000,3);
A21 = BBB(1:9000,4);
A24 = BBB(1:9000,5);
S9 = BBB(1:9000,6);
S10 = BBB(1:9000,7);
S11 = BBB(1:9000,8);

for k=1:9000
all(k,1)=mean(BBB(k,:));

end


mm2pt = 72/25.4;
%% - Parameter configuration
bk = [0 0 0]; % 1 (weak)
bl = [0 0 0]/255; % 2 (strong)
red =[255 70 50]/255;
blue = [0 0 100]/255;
mm2pt = 72/25.4;

fs= 2000;


r = groot;
r.Units = 'centimeters';

f = figure;
f.Units = 'centimeters';
f.Position = [r.MonitorPositions(1,3)/2, r.MonitorPositions(1,4)/2, 4, 2]; 

 
Time = 1/fs :1/fs : 4.5;
Time=Time';

plot(Time, A16,...
     'Color',ones(1,3)*191/255,...
        'LineStyle','-',...
        'LineWidth',0.2*mm2pt,...
        'Marker','none');hold on;
    
    
    plot(Time, A19,...
     'Color',ones(1,3)*191/255,...
        'LineStyle','-',...
        'LineWidth',0.2*mm2pt,...
        'Marker','none');hold on;
    
    plot(Time, A20,...
     'Color',ones(1,3)*191/255,...
        'LineStyle','-',...
        'LineWidth',0.2*mm2pt,...
        'Marker','none');hold on;
    
    plot(Time, A21,...
     'Color',ones(1,3)*191/255,...
        'LineStyle','-',...
        'LineWidth',0.2*mm2pt,...
        'Marker','none');hold on;
    
        plot(Time, A24,...
     'Color',ones(1,3)*191/255,...
        'LineStyle','-',...
        'LineWidth',0.2*mm2pt,...
        'Marker','none');hold on;


  plot(Time, S9,...
     'Color',ones(1,3)*191/255,...
        'LineStyle','-',...
        'LineWidth',0.2*mm2pt,...
        'Marker','none');hold on;
    
    

  plot(Time, S10,...
     'Color',ones(1,3)*191/255,...
        'LineStyle','-',...
        'LineWidth',0.2*mm2pt,...
        'Marker','none');hold on;
    
    

  plot(Time, S11,...
     'Color',ones(1,3)*191/255,...
        'LineStyle','-',...
        'LineWidth',0.2*mm2pt,...
        'Marker','none');hold on;
    
  plot(Time, all,...
     'Color',bk,...
        'LineStyle','-',...
        'LineWidth',0.3*mm2pt,...
        'Marker','none');hold on;
    plot([2 2],[-550 550],...
      'Color',bk,...
   'LineStyle','-',...
        'LineWidth',0.5*mm2pt,...
        'Marker','none');
    
    axis tight;
    


hold off;
box off;
xtickangle(0);
ylim([-50 50]);
yticks( [-40 0 40]);
yticklabels({ '4', '0' ,'4'}); %


xticks( [1/2000 1 2 3 4]);
xticklabels({ '-2', '-1' , '0','1', '2'});


ax = gca;
% -- Font
ax.FontSizeMode = 'manual';
ax.FontSize = 7;
% -- Tick

ax.TickDir= 'out';
ax.TickLength = [0.08/(max(f.Position(3),f.Position(4))*.8), .02];
% -- Box style
ax.LineWidth = 0.2*mm2pt;
% -- Location
ax.Units = 'centimeters';

savename = ['G:\マイドライブ\Neurostorage\Personals\吉本愛梨\MFBgamma\revise\newfig/','S1_gammaPeak_MFB.tif'];

print(savename,'-dtiffn','-r600');
