# Supplementary material for: Enhancement of Motor Cortical Gamma Oscillations and Sniffing Activity by Medial Forebrain Bundle Stimulation Precedes Locomotion
Source: eNeuro. 2022 Jul 14;9(4):ENEURO.0521-21.2022. doi: 10.1523/ENEURO.0521-21.2022 (PMC9298976; doi:10.1523/ENEURO.0521-21.2022)
Supplement: Extended Data — Custom-made MATLAB codes for computational analyses. Download Extended Data 1, ZIP file. [file enu-eN-NWR-0521-21-s03.zip › code/wavelet_nm2.m]

function [coef, abs_coef,time] = wavelet_nm2(data,t1,dura,Fs,f,wname,drawfigIdx)

if size(data,2)>1 
    data=data';
end

data=data-mean(data);

Fc=centfrq(wname);

scl=Fs*Fc./f;

d=data(t1*Fs+1:(t1+dura)*Fs-1);
time = t1+2/Fs:1/Fs:t1+dura;


coef=cwtold(d,scl,wname);


abs_coef=abs(coef).^2;
clims=[0 385];
if drawfigIdx
    figure;
    %     imagesc(time,f,abs_coef);
    imagesc(time,f,abs_coef,clims); 
    set(gca,'YDir','normal');
    colormap('jet');
    colorbar;
    xlabel('Time (s)');ylabel('Frequency (Hz)');
end


%% Supporting function (OLD CWT function)
function varargout = cwtold(x,varargin)
%CWT Continuous 1-D wavelet transform
%   WT = CWT(X) returns the continuous wavelet transform (CWT) of X. X is a
%   double-precision real- or complex-valued vector or a single-variable
%   regularly sampled timetable and must have at least 4 samples. The CWT
%   is obtained using the analytic Morse wavelet with the symmetry
%   parameter (gamma) equal to 3 and the time-bandwidth product equal to
%   60. The CWT uses 10 voices per octave. The minimum and maximum scales
%   are determined automatically based on the wavelet's energy spread in
%   frequency and time. If X is real-valued, WT is a 2-D matrix where each
%   row corresponds to one scale. The column size of WT is equal to the
%   length of X. If X is complex-valued, WT is a 3-D matrix, where the
%   first page is the CWT for the positive scales (analytic part or
%   counterclockwise component) and the second page is the CWT for the
%   negative scales (anti-analytic part or clockwise component).
%
%   [...] = CWT(X,WAVNAME) uses the wavelet corresponding to the string
%   WAVNAME. Valid options for WAVNAME are: 'morse', 'amor', or
%   'bump'. If you do not specify WAVNAME, WAVNAME defaults to 'morse'.
%
%   [...,F] = CWT(...,Fs) specifies the sampling frequency, Fs, in hertz as
%   a positive scalar and returns the scale-to-frequency conversions in
%   hertz, F. If you do not specify a sampling frequency, CWT returns F in
%   cycles/sample. If the input X is complex, the scale-to-frequency
%   conversions apply to both pages of WT. If X is a timetable, you cannot
%   specify Fs. Fs is determined from the RowTimes of the timetable.
%
%   [...,PERIOD] = CWT(...,Ts) uses the positive scalar <a
%   href="matlab:help duration">duration</a>, Ts, 
%   to compute the scale-to-period conversions, PERIOD. PERIOD is an array
%   of durations with the same Format property as Ts.  If the input X is
%   complex, the scale-to-period conversions apply to both pages of WT.
%   If X is a timetable, you cannot specify Ts. Ts is determined from the
%   RowTimes of the timetable when you set the 'PeriodLimits' name-value
%   pair.
%
%   [...,F,COI] = CWT(...) returns the cone of influence (COI) in
%   cycles/sample for the wavelet transform. Specify a sampling frequency,
%   Fs, in hertz, to return the cone of influence in hertz. If the input X
%   is complex, the COI applies to both pages of WT.
%
%   [...,PERIOD,COI] = CWT(...,Ts) returns the cone of influence in periods
%   for the wavelet transform. Ts is a positive scalar <a href="matlab:help
%   duration">duration</a>. 
%   COI is an array of durations with the same Format property as Ts. If
%   the input X is complex, the COI applies to both pages of WT.
%
%   [...] = CWT(...,'ExtendSignal',EXTENDFLAG) specifies whether to
%   symmetrically extend the signal by reflection to mitigate boundary
%   effects. EXTENDFLAG can be one of the following options [ {true} |
%   false]. The default value of EXTENDFLAG is true.
%
%   [...] = CWT(...,'FrequencyLimits',FLIMITS) specifies the frequency
%   limits to use in the CWT as a two-element vector with positive
%   elements. The elements of FLIMITS must be strictly increasing. The
%   first element of FrequencyLimits specifies the lowest peak passband
%   frequency and must be greater than or equal to the product of the
%   wavelet peak frequency in hertz and two time standard deviations
%   divided by the length of the signal. The second element of FLIMITS must
%   be less than or equal to the Nyquist frequency. The base 2 logarithm of
%   the ratio of the maximum frequency to the minimum frequency must be
%   greater than or equal to 1/NV where NV is the number of voices per
%   octave. If you specify FLIMITS outside the permissible range,
%   CWT truncates the limits to the minimum and maximum valid values. Use
%   <a href="matlab:help cwtfreqbounds">cwtfreqbounds</a> to determine
%   frequency limits for different parameterizations of the wavelet
%   transform. For complex-valued signals, (-1)*FLIMITS is used for the
%   anti-analytic part.
%
%   [...] = CWT(...,'PeriodLimits',PLIMITS) specifies the period limits to
%   use in the CWT as a two-element duration array with positive elements.
%   The elements of PLIMITS must be strictly increasing. The first element
%   of PLIMITS must be greater than or equal to 2*Ts where Ts is the
%   sampling period. The base 2 logarithm of the ratio of the minimum
%   period to the maximum period must be less than or equal to -1/NV where
%   NV is the number of voices per octave. The maximum period cannot exceed
%   the signal length divided by the product of two time standard
%   deviations of the wavelet and the wavelet peak frequency. If you
%   specify PLIMITS outside the permissible range, CWT truncates the
%   limits to the minimum and maximum valid values. Use <a
%   href="matlab:help cwtfreqbounds">cwtfreqbounds</a> to determine period
%   limits for different parameterizations of the wavelet transform. For
%   complex-valued signals, (-1)*PLIMITS is used for the anti-analytic
%   part.
%
%   [...] = CWT(...,'VoicesPerOctave',NV) discretizes the scales using NV
%   voices per octave. NV is an even integer between 4 and 48. The minimum
%   and maximum scales are determined automatically for each wavelet based
%   on the wavelet's energy spread in frequency and time. The default value
%   of NV is 10.
%
%   [...] = CWT(...,'TimeBandwidth',TB) specifies the time-bandwidth
%   parameter of the Morse wavelet with the symmetry parameter (gamma)
%   fixed at 3. TB is a positive number strictly greater than 3 and less
%   than or equal to 120. The larger the time-bandwidth parameter, the more
%   spread out the wavelet is in time and narrower the wavelet is in
%   frequency. The standard deviation of the Morse wavelet in time is
%   approximately sqrt(TB/2). The standard deviation in frequency is
%   approximately 1/2*sqrt(2/TB). The 'TimeBandwidth' and
%   'WaveletParameter' name-value pairs cannot both be specified.
%
%   [...] = CWT(...,'WaveletParameters',PARAM) uses the parameters PARAM to
%   specify the Morse wavelet. PARAM is a two-element vector. The first
%   element is the symmetry parameter (gamma), which must be greater than
%   or equal to 1. The second element is the time-bandwidth parameter,
%   which must be strictly greater than gamma. The ratio of the
%   time-bandwidth parameter to gamma cannot exceed 40. When gamma is equal
%   to 3, the Morse wavelet is perfectly symmetric in the frequency domain.
%   The skewness is equal to 0. Values of gamma greater than 3 result in
%   positive skewness, while values of gamma less than 3 result in negative
%   skewness.
%
%   [...] = CWT(...,'NumOctaves',NO) uses the positive integer scalar NO as
%   the number of octaves. NO cannot exceed log2(fmax/fmin) where fmax and
%   fmin are the maximum and minimum CWT frequencies (or periods) as
%   determined by the signal length, sampling frequency, and wavelet. See
%   CWTFREQBOUNDS for details. The 'NumOctaves' name-value pair is not
%   recommended and will be removed in a future release. The recommended
%   way to modify the frequency or period range of the CWT is with the
%   'FrequencyLimits' or 'PeriodLimits' name-value pairs. You cannot
%   specify both the 'NumOctaves' and 'FrequencyLimits' or 'PeriodLimits'
%   name-value pairs.
%
%   [...] = CWT(X,'FilterBank',FB) uses the CWTFILTERBANK object, FB to
%   compute the CWT. If you use the filter bank name-value pair, you cannot
%   specify any other options. All options for the computation of the CWT
%   are defined as properties of the filter bank object. If X is a
%   timetable, the sampling frequency or sampling period in the CWT filter
%   bank must agree with the sampling frequency or sampling period
%   determined by the RowTimes of the timetable.
%
%   [...,COI,FB] = CWT(...) returns the filter bank used in the CWT. 
%   See <a href="matlab:help cwtfilterbank">cwtfilterbank</a>.
%
%   [...,FB,SCALINGCFS] = CWT(...) returns the scaling coefficients for the
%   wavelet transform if the analyzing wavelet is 'Morse' or 'amor'.
%   Scaling coefficients are not supported for the bump wavelet.
%
%   CWT(...) with no output arguments plots the absolute value of the
%   continuous wavelet transform as a function of time and frequency. The
%   cone of influence showing where edge effects become significant is also
%   plotted. Gray regions outside the dashed white lines delineate regions
%   where edge effects are significant. If the input signal is
%   complex-valued, the positive (counterclockwise) and negative
%   (clockwise) components are plotted in separate scalograms. If you do
%   not specify a sampling frequency or interval, the frequencies are
%   plotted in cycles/sample. If you supply a sampling frequency, Fs, the
%   scalogram is plotted in hertz. If you supply a sampling interval using
%   a duration, the absolute value of the continuous wavelet transform is
%   plotted as a function of time and periods. The frequency or period axis
%   in the scalogram uses a log2 scale.
%
%
%   % Example 1: Plot the CWT of the Kobe earthquake data using the default
%   %   Morse wavelet. Specify the sampling frequency to be 1 Hz.
%
%   load kobe;
%   plot((1:numel(kobe))./60,kobe);
%   xlabel('mins'); ylabel('nm/s^2');
%   grid on;
%   title('Kobe Earthquake Data');
%   figure;
%   cwt(kobe,1)
%
%   % Example 2:
%   %   Create two sine waves with frequencies of 32 and 64 Hz.
%   %   The data is sampled at 1000 Hz. The two sine waves have disjoint
%   %   support in time. Add white Gaussian noise with a standard deviation
%   %   of 0.05. Obtain and plot the CWT using the default Morse wavelet.
%
%   Fs = 1e3;
%   t = 0:1/Fs:1;
%   x = cos(2*pi*32*t).*(t>=0.1 & t<0.3)+sin(2*pi*64*t).*(t>0.7);
%   wgnNoise = 0.05*randn(size(t));
%   x = x+wgnNoise;
%   cwt(x,1000)
%
%   % Example 3:
%   %   Create two complex exponentials with frequencies of 32 and
%   %   -64 Hz. The data is sampled at 1000 Hz. Add complex white Gaussian
%   %   noise with a standard deviation of 0.05. Obtain and plot the CWT
%   %   using the default Morse wavelet.
%
%   Fs = 1000;
%   t = 0:1/Fs:1;
%   z = exp(1i*2*pi*32*t).*(t>=0.1 & t<0.3)+exp(-1i*2*pi*64*t).*(t>0.7);
%   wgnNoise = 0.05/sqrt(2)*randn(size(t))+1i*0.05/sqrt(2)*randn(size(t));
%   z = z+wgnNoise;
%   cwt(z,Fs)
%
%   % Example 4:
%   %   Load the NPG2006 dataset. Plot eastward and northward displacement
%   %   of the subsurface float. The triangle marks the initial position.
%   %   The sampling period is 4 hours for this data. Plot the CWT using
%   %   the default Morse wavelet. Note the clockwise rotation of the
%   %   float is captured in the clockwise rotary component of the CWT.
%
%   load npg2006;
%   plot(npg2006.cx); hold on; grid on;
%   xlabel('Eastward Displacement (km)');
%   ylabel('Northward Displacement (km)');
%   plot(npg2006.cx(1),'^','markersize',11,'color','r',...
%   'markerfacecolor',[1 0 0 ]);
%   figure;
%   cwt(npg2006.cx,npg2006.dt);
%
% See also ICWT, CWTFILTERBANK

%   Copyright 2006-2018 The MathWorks, Inc.


% pass outputs to legacy CWT
if iscell(x) && isnumeric(varargin{1}) && isnumeric(varargin{2}) && ...
        ~istimetable(x)
    scales = varargin{1};
    PSI = varargin{2};
    [varargout{1:nargout}] = wavelet.internal.cwt(x,scales,PSI);
    return;
end


if (numel(varargin)>=2) && isnumeric(varargin{1}) && ...
        (ischar(varargin{2}) || isStringScalar(varargin{2}) || ...
        iscell(varargin{2}) || isstruct(varargin{2}))
    
    if iscell(varargin{2})
        
        [varargout{1:nargout}] = wavelet.internal.cwt(x,varargin{:});
        return;
        
    elseif ischar(varargin{2}) || isStringScalar(varargin{2})
        if isStringScalar(varargin{2})
            varargin{2} = char(varargin{2});
        end
        
        WAVnoNum = deblank(regexprep(varargin{2},'\d',''));
        pat = '-';
        WAVnoPat = deblank(regexprep(WAVnoNum,pat,''));
        pat = '\.';
        tfdot = regexp(WAVnoPat,pat);
        if any(tfdot)
            WAVnoPat(tfdot) = [];
        end
        
        wavinfo = cellstr(wavemngr('tfsn'));
        
        if any(strcmp(WAVnoPat,wavinfo))
            
            [varargout{1:nargout}] = wavelet.internal.cwt(x,varargin{:});
            return;
        end
        
    elseif isstruct(varargin{2})
        
        [varargout{1:nargout}] = wavelet.internal.cwt(x,varargin{:});
        return;
    end
end


%Check nargin and nargout cwt
narginchk(1,14);
nargoutchk(0,5);
TTable = struct();
if istimetable(x)
    % Get the RowTimes from the timetable
    TTable.SampleTimes = x.Properties.RowTimes;
    % If RowTimes are a datetime array, convert to a duration array for
    % further processing.
    if isdatetime(TTable.SampleTimes)
        TTable.SampleTimes = TTable.SampleTimes-TTable.SampleTimes(1);
    end
    TTable.Format = TTable.SampleTimes.Format;
    % Convert the RowTimes from a duration or datetime array to
    % time vector.
    [TTable.times,TTable.units,TTable.convertFunc] = ...
        getDurationandUnits(TTable.SampleTimes);
    % Check the time vector for uniform sampling
    Tunif = wavelet.internal.isuniform(TTable.times);
    if ~Tunif
        error(message('Wavelet:cwt:NonuniformlySampled'));
    end
    % validate that the times are increasing
    validateattributes(TTable.times,{'double'},{'increasing'},'CWT','RowTimes');
    % Extract valid numeric data from time table
    % Return VariableNames as cell array
    x = wavelet.internal.CheckAndExtractTT(x);
    if size(x,2) ~= 1
        error(message('Wavelet:cwt:ttsinglevecvar','X'));
    end
end
% Allow both real and complex input
validateattributes(x,{'double'},{'vector','finite','nonempty'});

Norig = numel(x);
for kk = 1:numel(varargin)
    if isStringScalar(varargin{kk})
        varargin{kk} = char(varargin{kk});
    end
end
[tfFilterBank,fb] = isFilterBank(TTable,varargin{:});

if ~tfFilterBank
    fbcell = parseinputs(Norig,TTable,varargin{:});
    fb = constructFilterBank(fbcell);
end

if any(strcmpi(fb.Wavelet,{'Morse','amor'})) && nargout == 5
    [cfs,freq,coitmp,scalcfs] = fb.wt(x);
elseif nargout < 5
    [cfs,freq,coitmp] = fb.wt(x);
elseif nargout == 5 && strcmpi(fb.Wavelet,'bump')
    error(message('Wavelet:cwt:noscalcfs'));
end

% If sampling frequency is specified, dt = 1/fs
if isempty(fb.SamplingPeriod)
    % The default sampling interval is 1 for normalized frequency
    dt = 1/fb.SamplingFrequency;
    
else
    % Get the dt and Units from the duration object
    [dt,Units,dtfunc] = getDurationandUnits(fb.SamplingPeriod);
    
end

coitmp = coitmp(:);
t = 0:dt:Norig*dt-dt;

tfnormfreq = isNormalizedFrequency(fb);
[ga,be] = getGammaBeta(fb);

if nargout == 0 && ~isempty(fb.SamplingPeriod)
    plotscalogramperiod(cfs,freq,t,coitmp,Units,dtfunc)
elseif nargout == 0 && (~isempty(fb.SamplingFrequency) || tfnormfreq)
    [FourierFactor,sigmaT] = wavelet.internal.wavCFandSD(fb.Wavelet,ga,be);
    plotscalogramfreq(FourierFactor,sigmaT,cfs,freq,t,tfnormfreq)
    
end
if nargout > 0
    wt = cfs;
    p = freq;
    coi = coitmp;
       
    varargout{1} = wt;
    varargout{2} = p;
    varargout{3} = coi;
    varargout{4} = fb;
    if nargout == 5
        varargout{5} = scalcfs;
    end
end
%-------------------------------------------------------------------------
function fbcell = parseinputs(n,ttable,varargin)
isTimeTable = ~isempty(fieldnames(ttable));
% Set defaults.
params.fs = [];
params.dt = 1;
params.Ts = [];
params.sampinterval = false;
params.engunitflag = true;
params.WAV = 'morse';
params.ga = 3;
params.be = 20;
params.nv = 10;
params.no = [];
params.pad = true;
boundary = 'reflection';
params.normalizedfreq = true;
params.freqlimits= [];
params.periodlimits = [];

if isempty(varargin) && ~isTimeTable
    fbcell = {'SignalLength',n,'Wavelet','Morse','TimeBandwidth',60,...
        'Boundary','reflection'};
    return;
elseif isempty(varargin) && isTimeTable
    times = seconds(ttable.SampleTimes);
    fs = 1/mean(diff(times));
    fbcell = {'SignalLength',n,'Wavelet','Morse','TimeBandwidth',60,...
        'Boundary','reflection','SamplingFrequency',fs};
    return;
end

% Error out if there are any calendar duration objects
tfcalendarDuration = cellfun(@iscalendarduration,varargin);
if any(tfcalendarDuration)
    error(message('Wavelet:FunctionInput:CalendarDurationSupport'));
end

tfsampinterval = cellfun(@(x) isduration(x) && isscalar(x),varargin);

if any(tfsampinterval) && isTimeTable
    error(message('Wavelet:cwt:timetablesampperiod'));
end

if (any(tfsampinterval) && nnz(tfsampinterval) == 1)
    params.sampinterval = true;
    params.Ts = varargin{tfsampinterval>0};
    if (numel(params.Ts) ~= 1 ) || params.Ts <= 0 || isempty(params.Ts)
        error(message('Wavelet:FunctionInput:PositiveScalarDuration'));
    end
    
    params.engunitflag = false;
    params.normalizedfreq = false;
    varargin(tfsampinterval) = [];
end


%Look for Name-Value pairs
numvoices = find(strncmpi('voicesperoctave',varargin,1));

if any(numvoices) && numel(numvoices) == 1
    params.nv = varargin{numvoices+1};
    %validate the value is numeric, even and between 4 and 48
    %validateattributes(params.nv,{'numeric'},{'positive','scalar',...
    %    'even','>=',4,'<=',48},'cwt','VoicesPerOctave');
    varargin(numvoices:numvoices+1) = [];
    
end


morseparams = find(strncmpi('waveletparameters',varargin,1));
timeBandwidth = find(strncmpi('timebandwidth',varargin,1));
if any(morseparams) && any(timeBandwidth)
    error(message('Wavelet:cwt:paramsTB'));
end

if (any(morseparams) && (nnz(morseparams) == 1))
    morseParameter = varargin{morseparams+1};
    %validateattributes(morseParameter,{'numeric'},{'numel',2,...
    %    'positive','nonempty'},'cwt','WaveletParameters');
    
    params.ga = morseParameter(1);
    tb = morseParameter(2);
   % validateattributes(params.ga,{'numeric'},{'scalar',...
   %     'positive','>=',1},'cwt','gamma');
   % validateattributes(tb,{'numeric'},{'scalar',...
   %     '>',params.ga},'cwt','TimeBandwidth');
    % beta must be greater than 1
    params.be = tb/params.ga;
    if params.be>40
        error(message('Wavelet:cwt:TBupperbound'));
    end
    varargin(morseparams:morseparams+1) = [];
    
end

tffreqrange = find(strncmpi('frequencylimits',varargin,1));
tfperiodrange = find(strncmpi('periodlimits',varargin,1));

if any(tffreqrange) && any(tfperiodrange)
    error(message('Wavelet:cwt:freqperiodrange'));
elseif any(tffreqrange) && params.sampinterval
    error(message('Wavelet:cwt:freqrangewithts'));
elseif any(tfperiodrange) && ~params.sampinterval && ~isTimeTable
    error(message('Wavelet:cwt:periodwithsampfreq'));
end


if any(tffreqrange)
    params.freqlimits = varargin{tffreqrange+1};
    validateattributes(params.freqlimits,{'double'},{'numel',2,'finite'});
    varargin(tffreqrange:tffreqrange+1) = [];
end

if any(tfperiodrange)
    params.periodlimits = varargin{tfperiodrange+1};
    validateattributes(params.periodlimits,{'duration'},{'numel',2});
    varargin(tfperiodrange:tfperiodrange+1) = [];
end


if (any(timeBandwidth) && (nnz(timeBandwidth) == 1))
    params.timebandwidth = varargin{timeBandwidth+1};
   % validateattributes(params.timebandwidth,{'numeric'},{'scalar',...
   %     'positive','>' 3,'<=',120},'cwt','TimeBandwidth');
    params.ga = 3;
    params.be = params.timebandwidth/params.ga;
    varargin(timeBandwidth:timeBandwidth+1) = [];
end


extendsignal = find(strncmpi('extendsignal',varargin,1));

if any(extendsignal)
    params.pad = varargin{extendsignal+1};
    
    if ~isequal(params.pad,logical(params.pad))
        error(message('Wavelet:FunctionInput:Logical'));
    end
    if ~params.pad
        boundary = 'periodic';
    end
    varargin(extendsignal:extendsignal+1) = [];
    
end

% NumOctaves name-value pair. Not recommended
tfnumoctaves = find(strncmpi('numoctaves',varargin,1));
if any(tfnumoctaves) && (any(tfperiodrange) || any(tffreqrange))
    error(message('Wavelet:cwt:numoctavesfreqperiod'));
elseif any(tfnumoctaves) && ~(any(tfperiodrange) || any(tffreqrange))
    params.no = varargin{tfnumoctaves+1};
    varargin(tfnumoctaves:tfnumoctaves+1) = [];
    
end


% Only scalar left must be sampling frequency. We will validate that Fs
% is a scalar in the validateattributes call to catch unsupported vector
% inputs.

tfsampfreq = cellfun(@(x) (isvector(x) && isnumeric(x)),varargin);

if any(tfsampfreq) && isTimeTable
    error(message('Wavelet:cwt:timetablesampfreq'));
end

if (any(tfsampfreq) && (nnz(tfsampfreq) == 1) && isempty(params.Ts))
    params.fs = varargin{tfsampfreq};
    params.normalizedfreq = false;
    params.engunits = true;
    varargin(tfsampfreq) = [];
elseif any(tfsampfreq) && ~isempty(params.Ts)
    error(message('Wavelet:FunctionInput:SamplingIntervalOrDuration'));
elseif nnz(tfsampfreq)>1
    error(message('Wavelet:FunctionInput:Invalid_ScalNum'));
end


%Only char variable left must be wavelet
tfwav = cellfun(@ischar,varargin);
if (nnz(tfwav) == 1)
    params.WAV = varargin{tfwav>0};
    params.WAV = ...
        validatestring(params.WAV,{'morse','bump','amor'},'cwt','WAVNAME');
elseif nnz(tfwav)>1
    error(message('Wavelet:FunctionInput:InvalidChar'));
    
end

if any(strcmp(params.WAV,{'bump','amor'})) && (any(morseparams) || any(timeBandwidth))
    error(message('Wavelet:cwt:InvalidParamsWavelet'));
end

if ~isempty(params.no)
    params = validateandconvertno(n,params);
end

if isTimeTable
    % A TimeTable specifed without a SamplingFrequency or
    % SamplingPeriod will be treated as hertz
    if ~isempty(params.periodlimits)
        DT = mean(diff(ttable.times));
        params.Ts = ttable.convertFunc(DT);
        params.Ts.Format = ttable.Format;
    else
        times = seconds(ttable.SampleTimes);
        params.fs = 1/mean(diff(times));
    end
end

if ~isempty(params.Ts) 
    
    fbcell = {'SignalLength',n,'Wavelet',params.WAV,...
        'VoicesPerOctave',params.nv,'SamplingPeriod',params.Ts,...
        'PeriodLimits',params.periodlimits,'Boundary',boundary};
elseif ~isempty(params.fs)
    
    fbcell = {'SignalLength',n,'Wavelet',params.WAV,...
        'VoicesPerOctave',params.nv,'SamplingFrequency',params.fs,...
        'FrequencyLimits',params.freqlimits,'Boundary',boundary};
else
    fbcell = {'SignalLength',n,'Wavelet',params.WAV,...
        'VoicesPerOctave',params.nv,...
        'FrequencyLimits',params.freqlimits,'Boundary',boundary};
    
end

if any(timeBandwidth)
    fbcell{end+1} = 'TimeBandwidth';
    fbcell{end+1} = params.ga*params.be;
elseif any(morseparams)
    fbcell{end+1} = 'WaveletParameters';
    fbcell{end+1} = [params.ga tb];
end


%-----------------------------------------------------------------------
function plotscalogramperiod(wt,period,t,coitmp,Units,dtfunc)

coitmp = dtfunc(coitmp);
period = dtfunc(period);

antiAnalytic = (ndims(wt) == 3);

% Use magnitude limits in both the analytic and antianalytic parts
% for the colormap
cmin = min(abs(wt(:)));
cmax = max(abs(wt(:)));

% Plot for CWT of real-valued signal
if ~antiAnalytic
    %%
    
    ylbl = [getString(message('Wavelet:wcoherence:Period')) ' (' Units ') '];
    xlbl = [getString(message('Wavelet:wcoherence:Time'))  ' (' Units ')'];
    titleString = getString(message('Wavelet:cwt:ScalogramTitle'));
    hf = gcf;
    clf;
    AX = axes('parent',hf);
    matlab.graphics.interaction.disableDefaultAxesInteractions(AX);
    hs = surface('Parent',AX,...
        'XData',[min(t) max(t)],'YData',[min(period) max(period)],...
        'CData',abs(wt), 'ZData', zeros(2,2), ...
         'CDataMapping','scaled', 'FaceColor','texturemap', 'EdgeColor', 'none');
    
    AX.YLim = [min(period),max(period)];
    AX.XLim = [min(t) max(t)];
    AX.Layer = 'top';
    AX.YDir = 'normal';
    AX.YScale = 'log';
        
    title(AX, titleString);
    ylabel(AX, ylbl)
    xlabel(AX, xlbl)

    hcol = colorbar('peer', AX);
    hcol.Label.String = getString(message('Wavelet:cwt:Magnitude'));
    
    hold(AX,'on');

    plot(AX,t,coitmp,'w--','linewidth',2);
    baselevel = max(AX.YLim);
    A1 = area(AX,t,coitmp,baselevel);
    A1.EdgeColor = 'none';
    A1.FaceColor = [0.5 0.5 0.5];
    alpha(A1,0.8);
    A1.PickableParts = 'none';
    
    hold(AX,'off');
    hf.NextPlot = 'replace';

elseif antiAnalytic

    ylbl = [getString(message('Wavelet:wcoherence:Period')) ' (' Units ') '];
    xlbl = [getString(message('Wavelet:wcoherence:Time'))  ' (' Units ')'];
    titleString = {getString(message('Wavelet:cwt:ScalogramTitle'));...
        getString(message('Wavelet:cwt:ScalogramTitlePos'))};
    titleString2 = getString(message('Wavelet:cwt:ScalogramTitleNeg'));

    hf = gcf;
    clf;
    origunits = hf.Units;
    hf.Units = 'normalized';
    % Change Bottom and Height of figure to accomodate double title
    hf.Position = [0.3 0.35 0.4 0.5];
    hf.Units = origunits;
    
    AX(1) = subplot(2,1,1);
    matlab.graphics.interaction.disableDefaultAxesInteractions(AX(1));
    newplot(AX(1));
    hs1 = surface('Parent',AX(1),...
        'XData',[min(t) max(t)],'YData',[min(period) max(period)],...
        'CData',abs(wt(:,:,1)), 'ZData', zeros(2,2), ...
         'CDataMapping','scaled', 'FaceColor','texturemap', 'EdgeColor', 'none');

    AX(1).YLim = [min(period),max(period)];
    AX(1).XLim = [min(t) max(t)];
    AX(1).CLim = [cmin cmax];
    AX(1).Layer = 'top';
    AX(1).YDir = 'normal';
    AX(1).YScale = 'log';
        
    title(AX(1), titleString);
    ylabel(AX(1), ylbl)

    hcol = colorbar('peer', AX(1));
    hcol.Label.String = getString(message('Wavelet:cwt:Magnitude'));
    
    hold(AX(1),'on');

    plot(AX(1),t,coitmp,'w--','linewidth',2);
    baselevel = max(AX(1).YLim);
    A1 = area(AX(1),t,coitmp,baselevel);
    A1.EdgeColor = 'none';
    A1.FaceColor = [0.5 0.5 0.5];
    alpha(A1,0.8);
    A1.PickableParts = 'none';

    hold(AX(1),'off');
    
    
    AX(2) = subplot(2,1,2);
    matlab.graphics.interaction.disableDefaultAxesInteractions(AX(2));
    hs2 = surface('Parent',AX(2),...
        'XData',[min(t) max(t)],'YData',[min(period) max(period)],...
        'CData',abs(wt(:,:,2)), 'ZData', zeros(2,2), ...
         'CDataMapping','scaled', 'FaceColor','texturemap', 'EdgeColor', 'none');

    
    AX(2).YLim = [min(period),max(period)];
    AX(2).XLim = [min(t) max(t)];
    AX(2).CLim = [cmin cmax];
    AX(2).Layer = 'top';
    AX(2).YDir = 'normal';
    AX(2).YScale = 'log';
        
    title(AX(2), titleString2);
    ylabel(AX(2), ylbl)
    xlabel(AX(2), xlbl)

    hcol2 = colorbar('peer', AX(2));
    hcol2.Label.String = getString(message('Wavelet:cwt:Magnitude'));
    
    hold(AX(2),'on');
    
    plot(AX(2),t,coitmp,'w--','linewidth',2);
    baselevel = max(AX(2).YLim);
    A2 = area(AX(2),t,coitmp,baselevel);
    A2.EdgeColor = 'none';
    A2.FaceColor = [0.5 0.5 0.5];
    alpha(A2,0.8);
    A2.PickableParts = 'none';

    hold(AX(2),'off');

    hf.NextPlot = 'replace';


    % Link time axis but not frequency/period
    linkaxes(AX,'x');
    hf.NextPlot = 'replace';
    AX(1).Tag = 'wpos';
    AX(2).Tag = 'wneg';
    hs = [hs1 hs2];

end

% Install a custom data cursor
hdcm = datacursormode(hf);
hdcm.SnapToDataVertex = 'off';
dataCursorBehaviorObj = hgbehaviorfactory('DataCursor');
set(dataCursorBehaviorObj,...
    'UpdateFcn',{@cwtPerCursorUpdateFunction, t, period});
for ii = 1:numel(hs)
    hgaddbehavior(hs(ii),dataCursorBehaviorObj);
    addlistener(hs(ii),'ObjectBeingDestroyed',@resetDataCursorManager);
end

% Override the Y tick labels once, then add callbacks to modify on zoom or
% pan.
for ii = 1:numel(AX)
    AX(ii).YTickLabel = AX(ii).YTick;
    addlistener(AX(ii),'YScale','PostSet', @(es, ed)cbCurrentMode(AX(ii)));
end

hzoom = zoom(hf);
hzoom.ActionPostCallback = @changeYTickLabels; 
hpan = pan(hf);
hpan.ActionPreCallback = @prePan;
hpan.ActionPostCallback = @changeYTickLabels;

%-------------------------------------------------------------------------
function plotscalogramfreq(FourierFactor,sigmaT,wt,freq,t,normfreqflag)

cmin = min(abs(wt(:)));
cmax = max(abs(wt(:)));
antiAnalytic = (ndims(wt) == 3);

if normfreqflag
    frequnitstrs = wgetfrequnitstrs;
    ylbl = frequnitstrs{1};
    coifactorfreq = 1;
    
elseif ~normfreqflag
    [freq,eng_exp,uf] = engunits(freq,'unicode');
    coifactorfreq = eng_exp;
    ylbl = wgetfreqlbl([uf 'Hz']);
    
end

if normfreqflag
    ut = 'Samples';
    dt = 1;
    coifactortime = 1;
else
    [t,eng_exp,ut] = engunits(t,'unicode','time');
    coifactortime = eng_exp;
    dt = mean(diff(t));
end


N = size(wt,2);

% We have to recompute the cone of influence for whatever scaling
% is done in time and frequency by engunits
% dt = dt*coifactortime;
FourierFactor = FourierFactor/coifactorfreq;
sigmaT = sigmaT*coifactortime;
coiScalar = FourierFactor/sigmaT;
samples = createCoiIndices(N);
coi = coiScalar*dt*samples;
%coi = coiScalar*dt*[1E-5,1:((N+1)/2-1),fliplr((1:(N/2-1))),1E-5];
invcoi = 1./coi;
invcoi(invcoi>max(freq)) = max(freq);

if ~antiAnalytic
    %%
    xlbl = [getString(message('Wavelet:getfrequnitstrs:Time')) ' (' ut ')'];

    hf = gcf;
    clf;
    AX = axes('parent',hf);
    matlab.graphics.interaction.disableDefaultAxesInteractions(AX);
    hs = surface('Parent',AX,...
        'XData',[min(t) max(t)],'YData',[max(freq) min(freq)],...
        'CData',abs(wt), 'ZData', zeros(2,2), ...
         'CDataMapping','scaled', 'FaceColor','texturemap', 'EdgeColor', 'none');

    AX.YLim = [min(freq),max(freq)];
    AX.XLim = [min(t) max(t)];
    AX.Layer = 'top';
    AX.YDir = 'normal';
    AX.YScale = 'log';

    title(AX, getString(message('Wavelet:cwt:ScalogramTitle')));
    ylabel(AX, ylbl)
    xlabel(AX, xlbl)

    hcol = colorbar('peer', AX);
    hcol.Label.String = getString(message('Wavelet:cwt:Magnitude'));

    hold(AX,'on');
    
    plot(AX,t,invcoi,'w--','linewidth',2);


    baselevel = min([min(AX.YLim) min(invcoi)]);
    A1 = area(AX,t,invcoi,baselevel);
    A1.EdgeColor = 'none';
    A1.FaceColor = [0.5 0.5 0.5];
    alpha(A1,0.8);
    A1.PickableParts = 'none';

    hold(AX,'off');
    hf.NextPlot = 'replace';

elseif antiAnalytic
    

    xlbl = [getString(message('Wavelet:wcoherence:Time'))  ' (' ut ')'];
    titleString = {getString(message('Wavelet:cwt:ScalogramTitle'));...
        getString(message('Wavelet:cwt:ScalogramTitlePos'))};
    titleString2 = getString(message('Wavelet:cwt:ScalogramTitleNeg'));

    hf = gcf;
    clf;
    origunits = hf.Units;
    hf.Units = 'normalized';
    % Change Bottom and Height of figure to accomodate double title
    hf.Position = [0.3 0.35 0.4 0.5];
    hf.Units = origunits;
    
    AX(1) = subplot(2,1,1);
    matlab.graphics.interaction.disableDefaultAxesInteractions(AX(1));
    hs1 = surface('Parent',AX(1),...
        'XData',[min(t) max(t)],'YData',[max(freq) min(freq)],...
        'CData',abs(wt(:,:,1)), 'ZData', zeros(2,2), ...
         'CDataMapping','scaled', 'FaceColor','texturemap', 'EdgeColor', 'none');

    AX(1).YLim = [min(freq),max(freq)];
    AX(1).XLim = [min(t) max(t)];
    AX(1).CLim = [cmin cmax];
    AX(1).Layer = 'top';
    AX(1).YDir = 'normal';
    AX(1).YScale = 'log';
    
    
    title(AX(1), titleString);
    ylabel(AX(1), ylbl)
    
    hcol = colorbar('peer', AX(1));
    hcol.Label.String = getString(message('Wavelet:cwt:Magnitude'));
    
    hold(AX(1),'on');
    
    plot(AX(1),t,invcoi,'w--','linewidth',2);
    baselevel = min([min(AX(1).YLim) min(invcoi)]);
    A1 = area(AX(1),t,invcoi,baselevel);
    A1.EdgeColor = 'none';
    A1.FaceColor = [0.5 0.5 0.5];
    alpha(A1,0.8);
    A1.PickableParts = 'none';
    hold(AX(1),'off');
    
    
    AX(2) = subplot(2,1,2);
    matlab.graphics.interaction.disableDefaultAxesInteractions(AX(2));
    
    hs2 = surface('Parent',AX(2),...
        'XData',[min(t) max(t)],'YData',[max(freq) min(freq)],...
        'CData',abs(wt(:,:,2)), 'ZData', zeros(2,2), ...
         'CDataMapping','scaled', 'FaceColor','texturemap', 'EdgeColor', 'none');
    
    AX(2).YLim = [min(freq),max(freq)];
    AX(2).XLim = [min(t) max(t)];
    AX(2).CLim = [cmin cmax];
    AX(2).Layer = 'top';
    AX(2).YDir = 'normal';
    AX(2).YScale = 'log';
        
    title(AX(2), titleString2);
    ylabel(AX(2), ylbl)
    xlabel(AX(2), xlbl)

    hcol2 = colorbar('peer', AX(2));
    hcol2.Label.String = getString(message('Wavelet:cwt:Magnitude'));
    
    hold(AX(2),'on');
    
    plot(AX(2),t,invcoi,'w--','linewidth',2);
    baselevel = min([min(AX(2).YLim) min(invcoi)]);
    A2 = area(AX(2),t,invcoi,baselevel);
    A2.EdgeColor = 'none';
    A2.FaceColor = [0.5 0.5 0.5];
    alpha(A2,0.8);
    A2.PickableParts = 'none';
    hold(AX(2),'off');

    hf.NextPlot = 'replace';

    % Link time axis but not frequency/period
    linkaxes(AX,'x');
    hf.NextPlot = 'replace';
    AX(1).Tag = 'wpos';
    AX(2).Tag = 'wneg';
    hs = [hs1 hs2];

end


% Install a custom data cursor
hdcm = datacursormode(hf);
hdcm.SnapToDataVertex = 'off';
dataCursorBehaviorObj = hgbehaviorfactory('DataCursor');
set(dataCursorBehaviorObj,...
    'UpdateFcn',{@cwtFreqCursorUpdateFunction, t, freq});
for ii = 1:numel(hs)
    hgaddbehavior(hs(ii),dataCursorBehaviorObj);
end
for ii = 1:numel(hs)
    addlistener(hs(ii),'ObjectBeingDestroyed',@resetDataCursorManager);
end
% Override the Y tick labels once, then add callbacks to modify on zoom or
% pan.

for ii = 1:numel(AX)
    AX(ii).YTickLabel = AX(ii).YTick;
    addlistener(AX(ii),'YScale','PostSet', @(es, ed)cbCurrentMode(AX(ii)));
end
hzoom = zoom(hf);
hzoom.ActionPostCallback = @changeYTickLabels; 
hpan = pan(hf);
hpan.ActionPreCallback = @prePan;
hpan.ActionPostCallback = @changeYTickLabels;

%--------------------------------------------------------------------------
function [TF,FB] = isFilterBank(ttable,varargin)
isTimeTable = ~isempty(fieldnames(ttable));
TF = false;
FB = [];

fbstring = strcmpi(varargin,'filterbank');

if nnz(fbstring) == 1 && numel(varargin) == 2
    idx = find(fbstring);
    FB = varargin{idx+1};
    TF = strcmpi(class(FB),'cwtfilterbank');
elseif (nnz(fbstring) == 1 && numel(varargin) ~=2) || nnz(fbstring)>1
    error(message('Wavelet:cwt:filterbankpv'));
end

% For a single-variable timetable check that the sampling frequency or
% sampling period matches the definition in the filter bank
if isTimeTable && TF && ~isempty(FB.SamplingPeriod)
checkttsamplerate(ttable,FB.SamplingPeriod);
elseif isTimeTable && TF && isempty(FB.SamplingPeriod)
    checkttsamplerate(ttable,FB.SamplingFrequency);
end


%--------------------------------------------------------------------------
function params = validateandconvertno(n,params)
fs = 1;
if ~isempty(params.fs)
    fs = params.fs;
end
% Frequencies
if isempty(params.Ts)
    if ~strcmpi(params.WAV,'morse')
        [minfreq,maxfreq] = cwtfreqbounds(n,fs,'Wavelet',params.WAV);
        maxno = floor(log2(maxfreq/minfreq));
    elseif strcmpi(params.WAV,'morse')
        [minfreq,maxfreq] = cwtfreqbounds(n,fs,...
            'Wavelet',params.WAV,...
            'WaveletParameters',[params.ga params.ga*params.be]);
        maxno = floor(log2(maxfreq/minfreq));
    end

    validateattributes(params.no,{'numeric'},{'scalar','finite','nonempty',...
        'integer','<=',maxno},'CWT','NumOctaves');
    minf = 2^(-params.no)*maxfreq;
    % FrequencyLimits input to filter bank
    params.freqlimits = [minf maxfreq];

elseif ~isempty(params.Ts) && ~strcmpi(params.WAV,'morse')
    % Get anonymous function from Sampling Period
    [~,~,convertFunc] = getDurationandUnits(params.Ts);
    [maxperiod,minperiod] = cwtfreqbounds(n,params.Ts,'Wavelet',params.WAV);
    maxp = convertFunc(maxperiod);
    minp = convertFunc(minperiod);
    % Octaves are defined in terms of frequencies
    maxno = floor(log2(maxp/minp));
    validateattributes(params.no,{'numeric'},{'scalar','finite','nonempty',...
        'integer','<=',maxno},'CWT','NumOctaves');
    maxp = 2^(params.no)*minp;
    maxp = convertFunc(maxp);
    maxp.Format = params.Ts.Format;
    % PeriodLimits input to filter bank
    params.periodlimits = [minperiod maxp];
elseif ~isempty(params.Ts) && strcmpi(params.WAV,'morse')
    [~,~,convertFunc] = getDurationandUnits(params.Ts);
    [maxperiod,minperiod] = cwtfreqbounds(n,params.Ts,...
        'Wavelet',params.WAV,...
        'WaveletParameters',[params.ga params.ga*params.be]);
    maxp = convertFunc(maxperiod);
    minp = convertFunc(minperiod);
    % Octaves are defined in terms of frequencies
    maxno = floor(log2(maxp/minp));
    validateattributes(params.no,{'numeric'},{'scalar','finite','nonempty',...
        'integer','<=',maxno},'CWT','NumOctaves');
    maxp = 2^(params.no)*minp;
    maxp = convertFunc(maxp);
    maxp.Format = params.Ts.Format;
    params.periodlimits = [minperiod maxp];
end

%-------------------------------------------------------------------------
function fb = constructFilterBank(fbcell)
fb = cwtfilterbank(fbcell{:});
%-------------------------------------------------------------------------
function indices = createCoiIndices(N)
if rem(N,2)  % is odd
    indices = 1:ceil(N/2);
    indices = [indices, fliplr(indices(1:end-1))];
elseif ~rem(N,2)  % is even
    indices = 1:N/2;
    indices = [indices, fliplr(indices)];
end
%--------------------------------------------------------------------------
function checkttsamplerate(ttable,fs)

if isduration(fs)
    times = ttable.times;
    DT = mean(diff(times));
    [sp,spunits] = getDurationandUnits(fs);
    if abs(DT-sp) > 10*eps(max(DT,sp)) || ...
            ~strcmp(spunits,ttable.units) || ...
            ~strcmp(fs.Format,ttable.Format)
            error(message('Wavelet:cwt:SampPeriodAgreement'));
    end
else

    % These are converted to seconds
    times = seconds(ttable.SampleTimes);
    sr = 1/mean(diff(times));
    if abs(sr-fs) > 10*eps(max(sr,fs))
        error(message('Wavelet:cwt:SampFreqAgreement'));
    end

    
    
end   


function output_txt = cwtPerCursorUpdateFunction(~,event_obj, varargin)

pos = event_obj.Position;

% Find the closest x and y points to this position.
[~,xIdx] = min(abs(varargin{1} - pos(1)));
[~,yIdx] = min(abs(varargin{2} - pos(2)));

thisTime = varargin{1}(xIdx);
thisPeriod = varargin{2}(yIdx);
output_txt{1} = ['Time: ', num2str(thisTime, 4)];
output_txt{2} = ['Period: ', num2str(thisPeriod, 4)];
cVal = event_obj.Target.CData(yIdx, xIdx);
output_txt{3} = ['Magnitude: ', num2str(cVal)];


function output_txt = cwtFreqCursorUpdateFunction(~,event_obj, varargin)

pos = event_obj.Position;

% Find the closest x and y points to this position.
[~,xIdx] = min(abs(varargin{1} - pos(1)));
[~,yIdx] = min(abs(varargin{2} - pos(2)));

thisTime = varargin{1}(xIdx);
thisFreq = varargin{2}(yIdx);
output_txt{1} = ['Time: ', num2str(thisTime, 4)];
output_txt{2} = ['Frequency: ', num2str(thisFreq, 4)];
cVal = event_obj.Target.CData(yIdx, xIdx);
output_txt{3} = ['Magnitude: ', num2str(cVal)];


function  changeYTickLabels(varargin)
% After zooming or panning, adjust the tick labels to prefer non-scientific
% format.
haxes = gca;
haxes.YTickLabel = haxes.YTick;

function prePan(varargin)
% During panning, use the matlab graphics labels.
haxes = gca;
haxes.YTickLabelMode = 'auto';


function cbCurrentMode(varargin)
varargin{1}.YScale = 'log';
warning(message('Wavelet:cwt:plotMustBeLogScale'));


function resetDataCursorManager(src,evt)
% Reset the data cursor manager to set the SnapToDataVertex to 'on' when
% CWT surface is destroyed.

% Respond to ObjectBeingDestroyed event
if strcmpi(evt.EventName,'ObjectBeingDestroyed')
    hf = ancestor(src, 'figure');
    dcm = datacursormode(hf);
    dcm.SnapToDataVertex = 'on';
    % Reset all axes after first re-enabling interactions
    ax = findall(hf,'type','axes');
    for ii = 1:numel(ax)
        ax(ii).Interactions.Enabled = 'on';
    end
    arrayfun(@(x)cla(x,'reset'),ax);
    
else
    return;
end
